# Supplementary material for: EBV-Positive Nodal T- and NK-Cell Lymphoma Mimicking Anaplastic Large Cell Lymphoma: A Case Report
Source: Hematol Rep. 2024 May 23;16(2):308–16. doi: 10.3390/hematolrep16020031 (PMC11203248; doi:10.3390/hematolrep16020031)
Supplement: Supplementary file 1 [file hematolrep-16-00031-s001.zip]

Archive with 1 entries (1 files):
- hematolrep-2938971-supplementary.pdf
